# Supplementary material for: A systems model of SDG target influence on the 2030 Agenda for Sustainable Development
Source: Sustain Sci. 2021 Oct 11;17(4):1459–72. doi: 10.1007/s11625-021-01040-8 (PMC8504570; doi:10.1007/s11625-021-01040-8)
Supplement: Supplementary file 3 — Data/Table S2 (XLSX 47 KB) [file 11625_2021_1040_MOESM3_ESM.xlsx]

## Sheet: READ ME
		Thank you for taking the time to complete this expert assessment.
		Instructions
		The purpose of this reasearch is to identify causal interactions among SDG target pairs.
		Thus far, we have identified 97 target pairs with strong positive correlations at global level and 34 target pairs with strong negative correlations at global level.
		However, we would like to determine if there may be a causal relation between these pairs based on expert judgement.
		Results will be input into a systems model to determine synergies and trade-offs among targets.
		Please fill in one of three options for each of the target pairs on the Excel sheet "Positive correlations":
		1)	Efforts towards achieving the first target leads to progress in the second target	→
		2)	Efforts towards achieving the second target leads to progress in the first target	←
		4)	You cannot easily identify a causal relation	?
		Please fill in one of four options for each of the target pairs on the Excel sheet "Negative correlations":
		1)	Efforts towards achieving the first target hinders progress in the second target	→
		2)	Efforts towards achieving the second target hinders progress in the first target	←
		4)	You cannot easily identify a causal relation	?
		We use the shortened target names. If you would like to see the full names, we have added two extra Excel sheets that can be referenced.
		The exercise should take 20-30 minutes. If you exceed the suggested time, please send us whatever you have completed.
		Thanks again for your participation.

## Sheet: Positive correlations
	SDG Target		→	←	?	SDG Target		Exp.1	Exp.2	Exp.3	Exp.4	Exp.5	Exp.6	Exp.7	Exp.8	Exp.9	Exp.10	Exp.11	Exp.12	Exp.13	Exp.14
	1.5	Build resilience to environmental, economic and social disasters	2	0	0	11.5	Reduce the adverse effects of natural disasters	←	→	→	→	→	?	←	→	→	→	→	→	→	→
	1.5	Build resilience to environmental, economic and social disasters	2	0	0	13.1	Strengthen resilience and adaptive capacity to climate related disasters	←	→	→	→	?	→	←	→	→	→	→	←	?	←
	2.1	Universal access to safe and nutritious food	0	1	0	15.1	Conserve and restore terrestrial and freshwater ecosystems	←	←	←	?	←	→	←	←	?		←	←	?	←
	2.1	Universal access to safe and nutritious food	0	1	0	17.6	Knowledge sharing and cooperation for access to science, technology and innovation	←	←	←	←	←	?	←	←	←	?	←	←	←	←
	2.1	Universal access to safe and nutritious food	2	0	0	3.1	Reduce maternal mortality	→	→	→	→	→	→	→	→	→	→	→	→	→	→
	2.1	Universal access to safe and nutritious food	2	0	0	3.2	End all preventative deaths under 5 years of age	→	→	→	→	→	?	→	→	→	→	→	→	→	→
	3.1	Reduce maternal mortality	0	0	3	14.5	Conserve coastal and marine areas	?	?	?	?	?	?	?	?	?	?	?	?	?	?
	3.1	Reduce maternal mortality	0	0	3	15.1	Conserve and restore terrestrial and freshwater ecosystems	←	?	?	?	?	?	?	?	?	?	?	?	?	?
	3.1	Reduce maternal mortality	0	0	3	15.2	End deforestation and restore degraded forests	?	?	?	?	?	?	?	?	?	←	?	?	?	?
	3.1	Reduce maternal mortality	0	0	3	15.4	Ensure conservation of mountain ecosystems	?	?	?	?	?	?	?	?	?	?	?	?	?	?
	3.1	Reduce maternal mortality	0	1	0	17.6	Knowledge sharing and cooperation for access to science, technology and innovation	←	←	←	←	?	?	←	←	←	←	←	←	←	←
	3.1	Reduce maternal mortality	0	1	0	17.8	Strengthen the science, technology and innovation capacity for least developed countries	←	←	←	←	?	?	?	←	?	←	←	←	←	←
	3.1	Reduce maternal mortality	2	0	0	3.2	End all preventative deaths under 5 years of age	→	→	?	?	→	→	→	?	→		→	?	→	?
	3.1	Reduce maternal mortality	0	1	0	3.c	Increase health financing and support health workforce in developing countries	←	←	←	←	←	?	←	←	←	←	←	←	←	←
	3.1	Reduce maternal mortality	0	1	0	3.d	Improve early warning systems for global health risks	←	←	←	←	←	?	←	?	←	←	←	←	←	←
	3.1	Reduce maternal mortality	0	1	0	5.5	Ensure full participation in leadership and decision-making for women	←	←	←	←	?	?	←	←	?	←	?	←	←	←
	3.1	Reduce maternal mortality	0	1	0	6.1	Safe and affordable drinking water	←	←	←	?	←		←	←	?	←	←	←	←	←
	3.1	Reduce maternal mortality	0	0	3	8.a	Increase aid for trade support	?	←	←	?	?	?	?	?	?	?	?	?	?	?
	3.1	Reduce maternal mortality	0	1	0	9.c	Universal access to information and communications technology	←	←	←	?	←	?	?	←	?	←	←	←	←	←
	3.2	End all preventative deaths under 5 years of age	0	0	3	14.5	Conserve coastal and marine areas	?	?	?	?	?	?	?	?	?	?	?	?	?	?
	3.2	End all preventative deaths under 5 years of age	0	0	3	15.1	Conserve and restore terrestrial and freshwater ecosystems	←	?	←	?	←	?	←	?	?	?	?	?	?	?
	3.2	End all preventative deaths under 5 years of age	0	0	3	15.2	End deforestation and restore degraded forests	?	?	←	?	?	?	←	?	?	←	?	?	?	?
	3.2	End all preventative deaths under 5 years of age	0	0	3	15.4	Ensure conservation of mountain ecosystems	?	?	←	?	←	?	←	?	?	←	?	?	?	?
	3.2	End all preventative deaths under 5 years of age	0	0	3	15.a	Increase financial resources to conserve and sustainably use ecosystems and biodiversity	←	?	←	?	?	?	←	?	?	←	?	?	?	?
	3.2	End all preventative deaths under 5 years of age	0	0	3	15.b	Finance and incentivize sustainable forest management	?	?	←	?	?	?	←	?	?	←	?	?	?	?
	3.2	End all preventative deaths under 5 years of age	0	1	0	17.6	Knowledge sharing and cooperation for access to science, technology and innovation	←	←	←	←	?	?	?	←	←	?	←	←	←	←
	3.2	End all preventative deaths under 5 years of age	0	1	0	17.8	Strengthen the science, technology and innovation capacity for least developed countries	←	←	←	←	?	?	?	←	←	?	←	←	←	←
	3.2	End all preventative deaths under 5 years of age	0	1	0	3.7	Universal access to sexual and reproductive care, family planning and education	←	←	←	←	←	→	←	←	←	←	←	←	←	←
	3.2	End all preventative deaths under 5 years of age	0	1	0	3.9	Reduce illnesses and death from hazardous chemicals and pollution	←	←	←	←	←	?	←	←	←	←	←	←	←	←
	3.2	End all preventative deaths under 5 years of age	0	1	0	3.c	Increase health financing and support health workforce in developing countries	←	←	←	←	←	?	←	←	←	←	←	←	←	←
	3.2	End all preventative deaths under 5 years of age	0	1	0	3.d	Improve early warning systems for global health risks	←	←	←	←	←	?	←	←	←	←	←	←	←	←
	3.2	End all preventative deaths under 5 years of age	0	1	0	5.5	Ensure full participation in leadership and decision-making for women	←	←	←	←	?	?	←	←	?	←	?	←	←	←
	3.2	End all preventative deaths under 5 years of age	0	1	0	6.1	Safe and affordable drinking water	←	←	←	←	←	→	←	←	←	←	←	←	←	←
	3.2	End all preventative deaths under 5 years of age	0	1	0	6.2	End open defecation and provide access to sanitation and hygiene	←	←	←	←	←	?	←	←	←	←	←	←	←	←
	3.2	End all preventative deaths under 5 years of age	0	1	0	7.1	Universal access to modern energy	←	←	←	?	←	?	←	←	?	?	←	←	←	←
	3.2	End all preventative deaths under 5 years of age	0	0	3	7.3	Double the improvement in energy efficiency	←	←	←	?	?	?	?	?	?	?	?	?	←	?
	3.2	End all preventative deaths under 5 years of age	0	1	0	9.c	Universal access to information and communications technology	←	←	←	?	←	→	?	←	?	←	←	←	←	←
	3.3	Fight communicable diseases	0	0	3	14.5	Conserve coastal and marine areas	?	←	?	?	?	?	?	?	?	←	←	?	?	?
	3.3	Fight communicable diseases	0	1	0	15.1	Conserve and restore terrestrial and freshwater ecosystems	←	←	←	?	?	?	←	←	?	←	←	←	?	←
	3.3	Fight communicable diseases	0	0	3	15.4	Ensure conservation of mountain ecosystems	?	←	←	?	?	?	←	?	?	←	←	?	?	?
	3.3	Fight communicable diseases	0	0	3	3.9	Reduce illnesses and death from hazardous chemicals and pollution	←	→	←	?	?	?	?	?	←	←	←	?	←	?
	3.3	Fight communicable diseases	0	1	0	3.d	Improve early warning systems for global health risks	←	←	←	←	←	?	←	←	←	←	←	←	←	←
	3.9	Reduce illnesses and death from hazardous chemicals and pollution	0	1	0	15.1	Conserve and restore terrestrial and freshwater ecosystems	←	←	←	←	←	?	←	←	?	←	←	←	←	←
	3.9	Reduce illnesses and death from hazardous chemicals and pollution	0	1	0	15.4	Ensure conservation of mountain ecosystems	?	←	←	←	←	?	←	←	?	←	←	←	←	?
	3.9	Reduce illnesses and death from hazardous chemicals and pollution	0	1	0	17.8	Strengthen the science, technology and innovation capacity for least developed countries	←	←	←	←	←	?	?	?	←	?	←	←	←	←
	3.9	Reduce illnesses and death from hazardous chemicals and pollution	0	1	0	7.1	Universal access to modern energy	←	←	←	?	←	?	←	?	←	←	←	←	←	?
	3.c	Increase health financing and support health workforce in developing countries	0	1	0	5.5	Ensure full participation in leadership and decision-making for women	←	←	→	?	←	→	←	?	?	←	←	?	←	←
	3.c	Increase health financing and support health workforce in developing countries	2	0	0	6.2	End open defecation and provide access to sanitation and hygiene	?	→	→	→	→	→	→	?	→	→	→	→	→	→
	3.c	Increase health financing and support health workforce in developing countries	0	0	3	6.6	Protect and restore water-related ecosystems	?	?	→	?	?	→	?	?	?	?	→	?	?	→
	3.c	Increase health financing and support health workforce in developing countries	0	0	3	7.1	Universal access to modern energy	←	?	→	←	?	?	→	?	?	?	?	?	?	?
	3.d	Improve early warning systems for global health risks	0	1	0	17.8	Strengthen the science, technology and innovation capacity for least developed countries	←	?	←	←	←	→	←	←	←	←	←	←	←	←
	3.d	Improve early warning systems for global health risks	0	0	0	5.5	Ensure full participation in leadership and decision-making for women	←	←	←	?	←	?	?	?	?	←	?	?	←	←
	3.d	Improve early warning systems for global health risks	0	0	3	7.1	Universal access to modern energy	←	←	←	?	←	?	?	?	?	?	?	←	?	?
	4.2	Equal access to quality pre-primary education	0	0	3	15.1	Conserve and restore terrestrial and freshwater ecosystems	?	→	→	?	?	?	?	?	?	?	?	?	?	?
	4.2	Equal access to quality pre-primary education	0	0	3	15.4	Ensure conservation of mountain ecosystems	→	→	→	?	?	?	?	?	?	?	?	?	?	?
	4.2	Equal access to quality pre-primary education	0	1	0	5.5	Ensure full participation in leadership and decision-making for women	→	→	→	←	←	?	→	→	?	←	←	←	←	←
	5.5	Ensure full participation in leadership and decision-making for women	2	0	0	14.5	Conserve coastal and marine areas	→	→	→	?	→	?	?	?	?	→	→	?	→	→
	5.5	Ensure full participation in leadership and decision-making for women	2	0	0	15.1	Conserve and restore terrestrial and freshwater ecosystems	→	→	→	?	→	?	?	?	?	→	→	?	→	→
	5.5	Ensure full participation in leadership and decision-making for women	2	0	0	15.4	Ensure conservation of mountain ecosystems	→	→	→	?	→	?	?	?	?	→	→	?	→	→
	5.5	Ensure full participation in leadership and decision-making for women	0	0	3	17.8	Strengthen the science, technology and innovation capacity for least developed countries	→	←	→	←	?	→	?	?	?	?		←	?	→
	5.5	Ensure full participation in leadership and decision-making for women	0	0	3	7.1	Universal access to modern energy	←	→	→	?	?	?	?	←	?	?	←	?	→	→
	6.1	Safe and affordable drinking water	0	1	0	15.1	Conserve and restore terrestrial and freshwater ecosystems	←	←	←	←	←	→	←	←	←	←	←	←	←	←
	6.1	Safe and affordable drinking water	0	1	0	15.4	Ensure conservation of mountain ecosystems	←	←	←	←	←	→	←	←	←	?	←	←	←	←
	6.2	End open defecation and provide access to sanitation and hygiene	0	1	0	10.b	Encourage development assistance and investment in least developed countries	←	←	←	←	←	→	←	←	←	←	←	←	←	←
	6.2	End open defecation and provide access to sanitation and hygiene	2	0	0	14.5	Conserve coastal and marine areas	?	→	→	?	?	→	→	→	→	→	→	?	?	?
	6.2	End open defecation and provide access to sanitation and hygiene	2	0	0	15.1	Conserve and restore terrestrial and freshwater ecosystems	→	→	→	?	?	→	→	→	→	→	→	→	?	→
	6.2	End open defecation and provide access to sanitation and hygiene	0	0	3	15.4	Ensure conservation of mountain ecosystems	?	→	→	?	?	?	?	?	?	→	→	?	?	?
	6.2	End open defecation and provide access to sanitation and hygiene	0	1	0	17.8	Strengthen the science, technology and innovation capacity for least developed countries	←	←	←	?	?	→	←	?	←	?	←	←	←	←
	6.2	End open defecation and provide access to sanitation and hygiene	0	0	0	7.1	Universal access to modern energy	←	←	←	?	←	?	?	?	?	?	←	?	←	←
	7.1	Universal access to modern energy	0	0	3	14.5	Conserve coastal and marine areas	?	→	→	?	?	→	?	?	?	→	→	?	?	?
	7.1	Universal access to modern energy	2	0	0	15.1	Conserve and restore terrestrial and freshwater ecosystems	?	→	→	?	?	→	→	?	?	→	→	→	?	→
	7.1	Universal access to modern energy	0	0	3	15.4	Ensure conservation of mountain ecosystems	?	→	→	?	?	→	?	?	?	→	→	?	?	?
	7.1	Universal access to modern energy	0	1	0	17.6	Knowledge sharing and cooperation for access to science, technology and innovation	→	←	←	←	?	→	←	→	?	←	←	←	←	←
	7.1	Universal access to modern energy	0	1	0	17.8	Strengthen the science, technology and innovation capacity for least developed countries	→	←	←	←	?	→	→	→	?	←	←	←	→	←
	7.2	Increase global percentage of renewable energy	0	0	0	9.4	Upgrade all industries and infrastructures for sustainability	→	←	→	←	→	→	→	←	←	→	←	?	←	←
	7.3	Double the improvement in energy efficiency	0	0	3	14.5	Conserve coastal and marine areas	→	→	→	?	→	?	?	?	?	→	?	?	?	?
	8.a	Increase aid for trade support	0	0	3	15.1	Conserve and restore terrestrial and freshwater ecosystems	?	?	→	?	?	→	?	?	?	→	→	?	→	?
	8.a	Increase aid for trade support	0	0	3	15.4	Ensure conservation of mountain ecosystems	?	?	→	?	?	?	?	?	?	→	?	?	→	?
	8.a	Increase aid for trade support	2	0	0	17.8	Strengthen the science, technology and innovation capacity for least developed countries	?	→	→	?	?	→	?	→	?	→	→	←	?	←
	9.c	Universal access to information and communications technology	0	0	0	15.1	Conserve and restore terrestrial and freshwater ecosystems	?	→	→	?	?	→	?	?	?	→	→	→	→	?
	9.c	Universal access to information and communications technology	2	0	0	15.4	Ensure conservation of mountain ecosystems	?	→	→	?	?	→	?	?	?	→	→	→	→	→
	9.c	Universal access to information and communications technology	0	0	0	17.8	Strengthen the science, technology and innovation capacity for least developed countries	→	←	→	→	→	→	←	→	→	←	←	←	?	←
	10.6	Enhanced representation for developing countries in financial institutions	0	0	3	15.5	Protect biodiversity and natural habitats	→	?	→	?	?	?	?	?	?	→	→	?	→	→
	10.6	Enhanced representation for developing countries in financial institutions	2	0	0	16.8	Strenghten the participation of developing countries in global governance	←	→	→	←	→	→	→	→	→	→	→	→	←	←
	10.b	Encourage development assistance and investment in least developed countries	2	0	0	14.5	Conserve coastal and marine areas	?	→	→	?	→	→	?	?	?	→	→	→	→	→
	11.5	Reduce the adverse effects of natural disasters	0	1	0	13.1	Strengthen resilience and adaptive capacity to climate related disasters	→	→	←	←	←	→	←	←	←	←	←	←	←	←
	14.5	Conserve coastal and marine areas	0	0	0	15.1	Conserve and restore terrestrial and freshwater ecosystems	→	←	?	←	←	→	?	←	?	?	←	?	?	←
	14.5	Conserve coastal and marine areas	0	0	3	15.4	Ensure conservation of mountain ecosystems	?	←	?	←	←	?	?	←	?	?	←	?	?	?
	14.5	Conserve coastal and marine areas	0	1	0	17.6	Knowledge sharing and cooperation for access to science, technology and innovation	←	←	←	←	←	?	?	?	?	←	←	←	←	←
	14.5	Conserve coastal and marine areas	0	1	0	17.8	Strengthen the science, technology and innovation capacity for least developed countries	?	←	←	←	←	→	?	?	?	←	←	←	←	←
	15.1	Conserve and restore terrestrial and freshwater ecosystems	0	1	0	15.4	Ensure conservation of mountain ecosystems	←	←	?	←	?	→	←	←	→	?	←	→	←	←
	15.1	Conserve and restore terrestrial and freshwater ecosystems	0	1	0	17.8	Strengthen the science, technology and innovation capacity for least developed countries	←	←	←	←	←	→	?	?	?	←	←	←	←	←
	15.4	Ensure conservation of mountain ecosystems	0	1	0	17.6	Knowledge sharing and cooperation for access to science, technology and innovation	←	←	←	←	←	→	?	?	?	←	←	←	←	←
	15.4	Ensure conservation of mountain ecosystems	0	1	0	17.8	Strengthen the science, technology and innovation capacity for least developed countries	←	←	←	←	←	→	?	?	?	←	←	←	←	←
	15.5	Protect biodiversity and natural habitats	0	1	0	16.8	Strenghten the participation of developing countries in global governance	←	←	←	?	?	→	?	?	?	?	←	←	←	←
	15.a	Increase financial resources to conserve and sustainably use ecosystems and biodiversity	2	0	0	15.b	Finance and incentivize sustainable forest management	→	→	→	←	?	→	←	→	→	→	←	?	←	→
	17.6	Knowledge sharing and cooperation for access to science, technology and innovation	2	0	0	17.8	Strengthen the science, technology and innovation capacity for least developed countries	→	→	→	→	←	→	→	→	→	→	→	←	→	→

## Sheet: Positive - Full Names
	Target	Full name	Direction	Target	Full name
	1.5	By 2030, build the resilience of the poor and those in vulnerable situations and reduce their exposure and vulnerability to climate-related extreme events and other economic, social and environmental shocks and disasters	PLEASE RESPOND ON OTHER SHEET	11.5	By 2030, significantly reduce the number of deaths and the number of people affected and substantially decrease the direct economic losses relative to global gross domestic product caused by disasters, including water-related disasters, with a focus on protecting the poor and people in vulnerable situations
	1.5	By 2030, build the resilience of the poor and those in vulnerable situations and reduce their exposure and vulnerability to climate-related extreme events and other economic, social and environmental shocks and disasters	PLEASE RESPOND ON OTHER SHEET	13.1	Strengthen resilience and adaptive capacity to climate-related hazards and natural disasters in all countries
	2.1	By 2030, end hunger and ensure access by all people, in particular the poor and people in vulnerable situations, including infants, to safe, nutritious and sufficient food all year round	PLEASE RESPOND ON OTHER SHEET	3.1	By 2030, reduce the global maternal mortality ratio to less than 70 per 100,000 live births
	2.1	By 2030, end hunger and ensure access by all people, in particular the poor and people in vulnerable situations, including infants, to safe, nutritious and sufficient food all year round	PLEASE RESPOND ON OTHER SHEET	3.2	By 2030, end preventable deaths of newborns and children under 5 years of age, with all countries aiming to reduce neonatal mortality to at least as low as 12 per 1,000 live births and under-5 mortality to at least as low as 25 per 1,000 live births
	2.1	By 2030, end hunger and ensure access by all people, in particular the poor and people in vulnerable situations, including infants, to safe, nutritious and sufficient food all year round	PLEASE RESPOND ON OTHER SHEET	15.1	By 2020, ensure the conservation, restoration and sustainable use of terrestrial and inland freshwater ecosystems and their services, in particular forests, wetlands, mountains and drylands, in line with obligations under international agreements
	2.1	By 2030, end hunger and ensure access by all people, in particular the poor and people in vulnerable situations, including infants, to safe, nutritious and sufficient food all year round	PLEASE RESPOND ON OTHER SHEET	17.6	Enhance North-South, South-South and triangular regional and international cooperation on and access to science, technology and innovation and enhance knowledge-sharing on mutually agreed terms, including through improved coordination among existing mechanisms, in particular at the United Nations level, and through a global technology facilitation mechanism
	3.1	By 2030, reduce the global maternal mortality ratio to less than 70 per 100,000 live births	PLEASE RESPOND ON OTHER SHEET	14.5	By 2020, conserve at least 10 per cent of coastal and marine areas, consistent with national and international law and based on the best available scientific information
	3.1	By 2030, reduce the global maternal mortality ratio to less than 70 per 100,000 live births	PLEASE RESPOND ON OTHER SHEET	15.1	By 2020, ensure the conservation, restoration and sustainable use of terrestrial and inland freshwater ecosystems and their services, in particular forests, wetlands, mountains and drylands, in line with obligations under international agreements
	3.1	By 2030, reduce the global maternal mortality ratio to less than 70 per 100,000 live births	PLEASE RESPOND ON OTHER SHEET	15.2	By 2020, promote the implementation of sustainable management of all types of forests, halt deforestation, restore degraded forests and substantially increase afforestation and reforestation globally
	3.1	By 2030, reduce the global maternal mortality ratio to less than 70 per 100,000 live births	PLEASE RESPOND ON OTHER SHEET	15.4	By 2030, ensure the conservation of mountain ecosystems, including their biodiversity, in order to enhance their capacity to provide benefits that are essential for sustainable development
	3.1	By 2030, reduce the global maternal mortality ratio to less than 70 per 100,000 live births	PLEASE RESPOND ON OTHER SHEET	17.6	Enhance North-South, South-South and triangular regional and international cooperation on and access to science, technology and innovation and enhance knowledge-sharing on mutually agreed terms, including through improved coordination among existing mechanisms, in particular at the United Nations level, and through a global technology facilitation mechanism
	3.1	By 2030, reduce the global maternal mortality ratio to less than 70 per 100,000 live births	PLEASE RESPOND ON OTHER SHEET	17.8	Fully operationalize the technology bank and science, technology and innovation capacity-building mechanism for least developed countries by 2017 and enhance the use of enabling technology, in particular information and communications technology
	3.1	By 2030, reduce the global maternal mortality ratio to less than 70 per 100,000 live births	PLEASE RESPOND ON OTHER SHEET	3.2	By 2030, end preventable deaths of newborns and children under 5 years of age, with all countries aiming to reduce neonatal mortality to at least as low as 12 per 1,000 live births and under-5 mortality to at least as low as 25 per 1,000 live births
	3.1	By 2030, reduce the global maternal mortality ratio to less than 70 per 100,000 live births	PLEASE RESPOND ON OTHER SHEET	3.c	Substantially increase health financing and the recruitment, development, training and retention of the health workforce in developing countries, especially in least developed countries and small island developing States
	3.1	By 2030, reduce the global maternal mortality ratio to less than 70 per 100,000 live births	PLEASE RESPOND ON OTHER SHEET	3.d	Strengthen the capacity of all countries, in particular developing countries, for early warning, risk reduction and management of national and global health risks
	3.1	By 2030, reduce the global maternal mortality ratio to less than 70 per 100,000 live births	PLEASE RESPOND ON OTHER SHEET	5.5	Ensure women’s full and effective participation and equal opportunities for leadership at all levels of decision-making in political, economic and public life
	3.1	By 2030, reduce the global maternal mortality ratio to less than 70 per 100,000 live births	PLEASE RESPOND ON OTHER SHEET	6.1	By 2030, achieve universal and equitable access to safe and affordable drinking water for all
	3.1	By 2030, reduce the global maternal mortality ratio to less than 70 per 100,000 live births	PLEASE RESPOND ON OTHER SHEET	8.a	Increase Aid for Trade support for developing countries, in particular least developed countries, including through the Enhanced Integrated Framework for Trade-related Technical Assistance to Least Developed Countries
	3.1	By 2030, reduce the global maternal mortality ratio to less than 70 per 100,000 live births	PLEASE RESPOND ON OTHER SHEET	9.c	Significantly increase access to information and communications technology and strive to provide universal and affordable access to the Internet in least developed countries by 2020
	3.2	By 2030, end preventable deaths of newborns and children under 5 years of age, with all countries aiming to reduce neonatal mortality to at least as low as 12 per 1,000 live births and under-5 mortality to at least as low as 25 per 1,000 live births	PLEASE RESPOND ON OTHER SHEET	14.5	By 2020, conserve at least 10 per cent of coastal and marine areas, consistent with national and international law and based on the best available scientific information
	3.2	By 2030, end preventable deaths of newborns and children under 5 years of age, with all countries aiming to reduce neonatal mortality to at least as low as 12 per 1,000 live births and under-5 mortality to at least as low as 25 per 1,000 live births	PLEASE RESPOND ON OTHER SHEET	15.1	By 2020, ensure the conservation, restoration and sustainable use of terrestrial and inland freshwater ecosystems and their services, in particular forests, wetlands, mountains and drylands, in line with obligations under international agreements
	3.2	By 2030, end preventable deaths of newborns and children under 5 years of age, with all countries aiming to reduce neonatal mortality to at least as low as 12 per 1,000 live births and under-5 mortality to at least as low as 25 per 1,000 live births	PLEASE RESPOND ON OTHER SHEET	15.2	By 2020, promote the implementation of sustainable management of all types of forests, halt deforestation, restore degraded forests and substantially increase afforestation and reforestation globally
	3.2	By 2030, end preventable deaths of newborns and children under 5 years of age, with all countries aiming to reduce neonatal mortality to at least as low as 12 per 1,000 live births and under-5 mortality to at least as low as 25 per 1,000 live births	PLEASE RESPOND ON OTHER SHEET	15.4	By 2030, ensure the conservation of mountain ecosystems, including their biodiversity, in order to enhance their capacity to provide benefits that are essential for sustainable development
	3.2	By 2030, end preventable deaths of newborns and children under 5 years of age, with all countries aiming to reduce neonatal mortality to at least as low as 12 per 1,000 live births and under-5 mortality to at least as low as 25 per 1,000 live births	PLEASE RESPOND ON OTHER SHEET	15.a	Mobilize and significantly increase financial resources from all sources to conserve and sustainably use biodiversity and ecosystems
	3.2	By 2030, end preventable deaths of newborns and children under 5 years of age, with all countries aiming to reduce neonatal mortality to at least as low as 12 per 1,000 live births and under-5 mortality to at least as low as 25 per 1,000 live births	PLEASE RESPOND ON OTHER SHEET	15.b	Mobilize significant resources from all sources and at all levels to finance sustainable forest management and provide adequate incentives to developing countries to advance such management, including for conservation and reforestation
	3.2	By 2030, end preventable deaths of newborns and children under 5 years of age, with all countries aiming to reduce neonatal mortality to at least as low as 12 per 1,000 live births and under-5 mortality to at least as low as 25 per 1,000 live births	PLEASE RESPOND ON OTHER SHEET	17.6	Enhance North-South, South-South and triangular regional and international cooperation on and access to science, technology and innovation and enhance knowledge-sharing on mutually agreed terms, including through improved coordination among existing mechanisms, in particular at the United Nations level, and through a global technology facilitation mechanism
	3.2	By 2030, end preventable deaths of newborns and children under 5 years of age, with all countries aiming to reduce neonatal mortality to at least as low as 12 per 1,000 live births and under-5 mortality to at least as low as 25 per 1,000 live births	PLEASE RESPOND ON OTHER SHEET	17.8	Fully operationalize the technology bank and science, technology and innovation capacity-building mechanism for least developed countries by 2017 and enhance the use of enabling technology, in particular information and communications technology
	3.2	By 2030, end preventable deaths of newborns and children under 5 years of age, with all countries aiming to reduce neonatal mortality to at least as low as 12 per 1,000 live births and under-5 mortality to at least as low as 25 per 1,000 live births	PLEASE RESPOND ON OTHER SHEET	3.7	By 2030, ensure universal access to sexual and reproductive health-care services, including for family planning, information and education, and the integration of reproductive health into national strategies and programmes
	3.2	By 2030, end preventable deaths of newborns and children under 5 years of age, with all countries aiming to reduce neonatal mortality to at least as low as 12 per 1,000 live births and under-5 mortality to at least as low as 25 per 1,000 live births	PLEASE RESPOND ON OTHER SHEET	3.9	By 2030, substantially reduce the number of deaths and illnesses from hazardous chemicals and air, water and soil pollution and contamination
	3.2	By 2030, end preventable deaths of newborns and children under 5 years of age, with all countries aiming to reduce neonatal mortality to at least as low as 12 per 1,000 live births and under-5 mortality to at least as low as 25 per 1,000 live births	PLEASE RESPOND ON OTHER SHEET	3.c	Substantially increase health financing and the recruitment, development, training and retention of the health workforce in developing countries, especially in least developed countries and small island developing States
	3.2	By 2030, end preventable deaths of newborns and children under 5 years of age, with all countries aiming to reduce neonatal mortality to at least as low as 12 per 1,000 live births and under-5 mortality to at least as low as 25 per 1,000 live births	PLEASE RESPOND ON OTHER SHEET	3.d	Strengthen the capacity of all countries, in particular developing countries, for early warning, risk reduction and management of national and global health risks
	3.2	By 2030, end preventable deaths of newborns and children under 5 years of age, with all countries aiming to reduce neonatal mortality to at least as low as 12 per 1,000 live births and under-5 mortality to at least as low as 25 per 1,000 live births	PLEASE RESPOND ON OTHER SHEET	5.5	Ensure women’s full and effective participation and equal opportunities for leadership at all levels of decision-making in political, economic and public life
	3.2	By 2030, end preventable deaths of newborns and children under 5 years of age, with all countries aiming to reduce neonatal mortality to at least as low as 12 per 1,000 live births and under-5 mortality to at least as low as 25 per 1,000 live births	PLEASE RESPOND ON OTHER SHEET	6.1	By 2030, achieve universal and equitable access to safe and affordable drinking water for all
	3.2	By 2030, end preventable deaths of newborns and children under 5 years of age, with all countries aiming to reduce neonatal mortality to at least as low as 12 per 1,000 live births and under-5 mortality to at least as low as 25 per 1,000 live births	PLEASE RESPOND ON OTHER SHEET	6.2	By 2030, achieve access to adequate and equitable sanitation and hygiene for all and end open defecation, paying special attention to the needs of women and girls and those in vulnerable situations
	3.2	By 2030, end preventable deaths of newborns and children under 5 years of age, with all countries aiming to reduce neonatal mortality to at least as low as 12 per 1,000 live births and under-5 mortality to at least as low as 25 per 1,000 live births	PLEASE RESPOND ON OTHER SHEET	7.1	By 2030, ensure universal access to affordable, reliable and modern energy services
	3.2	By 2030, end preventable deaths of newborns and children under 5 years of age, with all countries aiming to reduce neonatal mortality to at least as low as 12 per 1,000 live births and under-5 mortality to at least as low as 25 per 1,000 live births	PLEASE RESPOND ON OTHER SHEET	7.3	By 2030, double the global rate of improvement in energy efficiency
	3.2	By 2030, end preventable deaths of newborns and children under 5 years of age, with all countries aiming to reduce neonatal mortality to at least as low as 12 per 1,000 live births and under-5 mortality to at least as low as 25 per 1,000 live births	PLEASE RESPOND ON OTHER SHEET	9.c	Significantly increase access to information and communications technology and strive to provide universal and affordable access to the Internet in least developed countries by 2020
	3.3	By 2030, end the epidemics of AIDS, tuberculosis, malaria and neglected tropical diseases and combat hepatitis, water-borne diseases and other communicable diseases	PLEASE RESPOND ON OTHER SHEET	14.5	By 2020, conserve at least 10 per cent of coastal and marine areas, consistent with national and international law and based on the best available scientific information
	3.3	By 2030, end the epidemics of AIDS, tuberculosis, malaria and neglected tropical diseases and combat hepatitis, water-borne diseases and other communicable diseases	PLEASE RESPOND ON OTHER SHEET	15.1	By 2020, ensure the conservation, restoration and sustainable use of terrestrial and inland freshwater ecosystems and their services, in particular forests, wetlands, mountains and drylands, in line with obligations under international agreements
	3.3	By 2030, end the epidemics of AIDS, tuberculosis, malaria and neglected tropical diseases and combat hepatitis, water-borne diseases and other communicable diseases	PLEASE RESPOND ON OTHER SHEET	15.4	By 2030, ensure the conservation of mountain ecosystems, including their biodiversity, in order to enhance their capacity to provide benefits that are essential for sustainable development
	3.3	By 2030, end the epidemics of AIDS, tuberculosis, malaria and neglected tropical diseases and combat hepatitis, water-borne diseases and other communicable diseases	PLEASE RESPOND ON OTHER SHEET	3.9	By 2030, substantially reduce the number of deaths and illnesses from hazardous chemicals and air, water and soil pollution and contamination
	3.3	By 2030, end the epidemics of AIDS, tuberculosis, malaria and neglected tropical diseases and combat hepatitis, water-borne diseases and other communicable diseases	PLEASE RESPOND ON OTHER SHEET	3.d	Strengthen the capacity of all countries, in particular developing countries, for early warning, risk reduction and management of national and global health risks
	3.9	By 2030, substantially reduce the number of deaths and illnesses from hazardous chemicals and air, water and soil pollution and contamination	PLEASE RESPOND ON OTHER SHEET	15.1	By 2020, ensure the conservation, restoration and sustainable use of terrestrial and inland freshwater ecosystems and their services, in particular forests, wetlands, mountains and drylands, in line with obligations under international agreements
	3.9	By 2030, substantially reduce the number of deaths and illnesses from hazardous chemicals and air, water and soil pollution and contamination	PLEASE RESPOND ON OTHER SHEET	15.4	By 2030, ensure the conservation of mountain ecosystems, including their biodiversity, in order to enhance their capacity to provide benefits that are essential for sustainable development
	3.9	By 2030, substantially reduce the number of deaths and illnesses from hazardous chemicals and air, water and soil pollution and contamination	PLEASE RESPOND ON OTHER SHEET	17.8	Fully operationalize the technology bank and science, technology and innovation capacity-building mechanism for least developed countries by 2017 and enhance the use of enabling technology, in particular information and communications technology
	3.9	By 2030, substantially reduce the number of deaths and illnesses from hazardous chemicals and air, water and soil pollution and contamination	PLEASE RESPOND ON OTHER SHEET	7.1	By 2030, ensure universal access to affordable, reliable and modern energy services
	3.c	Substantially increase health financing and the recruitment, development, training and retention of the health workforce in developing countries, especially in least developed countries and small island developing States	PLEASE RESPOND ON OTHER SHEET	5.5	Ensure women’s full and effective participation and equal opportunities for leadership at all levels of decision-making in political, economic and public life
	3.c	Substantially increase health financing and the recruitment, development, training and retention of the health workforce in developing countries, especially in least developed countries and small island developing States	PLEASE RESPOND ON OTHER SHEET	6.2	By 2030, achieve access to adequate and equitable sanitation and hygiene for all and end open defecation, paying special attention to the needs of women and girls and those in vulnerable situations
	3.c	Substantially increase health financing and the recruitment, development, training and retention of the health workforce in developing countries, especially in least developed countries and small island developing States	PLEASE RESPOND ON OTHER SHEET	6.6	By 2020, protect and restore water-related ecosystems, including mountains, forests, wetlands, rivers, aquifers and lakes
	3.c	Substantially increase health financing and the recruitment, development, training and retention of the health workforce in developing countries, especially in least developed countries and small island developing States	PLEASE RESPOND ON OTHER SHEET	7.1	By 2030, ensure universal access to affordable, reliable and modern energy services
	3.d	Strengthen the capacity of all countries, in particular developing countries, for early warning, risk reduction and management of national and global health risks	PLEASE RESPOND ON OTHER SHEET	17.8	Fully operationalize the technology bank and science, technology and innovation capacity-building mechanism for least developed countries by 2017 and enhance the use of enabling technology, in particular information and communications technology
	3.d	Strengthen the capacity of all countries, in particular developing countries, for early warning, risk reduction and management of national and global health risks	PLEASE RESPOND ON OTHER SHEET	5.5	Ensure women’s full and effective participation and equal opportunities for leadership at all levels of decision-making in political, economic and public life
	3.d	Strengthen the capacity of all countries, in particular developing countries, for early warning, risk reduction and management of national and global health risks	PLEASE RESPOND ON OTHER SHEET	7.1	By 2030, ensure universal access to affordable, reliable and modern energy services
	4.2	By 2030, ensure that all girls and boys have access to quality early childhood development, care and pre-primary education so that they are ready for primary education	PLEASE RESPOND ON OTHER SHEET	15.1	By 2020, ensure the conservation, restoration and sustainable use of terrestrial and inland freshwater ecosystems and their services, in particular forests, wetlands, mountains and drylands, in line with obligations under international agreements
	4.2	By 2030, ensure that all girls and boys have access to quality early childhood development, care and pre-primary education so that they are ready for primary education	PLEASE RESPOND ON OTHER SHEET	15.4	By 2030, ensure the conservation of mountain ecosystems, including their biodiversity, in order to enhance their capacity to provide benefits that are essential for sustainable development
	4.2	By 2030, ensure that all girls and boys have access to quality early childhood development, care and pre-primary education so that they are ready for primary education	PLEASE RESPOND ON OTHER SHEET	5.5	Ensure women’s full and effective participation and equal opportunities for leadership at all levels of decision-making in political, economic and public life
	5.5	Ensure women’s full and effective participation and equal opportunities for leadership at all levels of decision-making in political, economic and public life	PLEASE RESPOND ON OTHER SHEET	14.5	By 2020, conserve at least 10 per cent of coastal and marine areas, consistent with national and international law and based on the best available scientific information
	5.5	Ensure women’s full and effective participation and equal opportunities for leadership at all levels of decision-making in political, economic and public life	PLEASE RESPOND ON OTHER SHEET	15.1	By 2020, ensure the conservation, restoration and sustainable use of terrestrial and inland freshwater ecosystems and their services, in particular forests, wetlands, mountains and drylands, in line with obligations under international agreements
	5.5	Ensure women’s full and effective participation and equal opportunities for leadership at all levels of decision-making in political, economic and public life	PLEASE RESPOND ON OTHER SHEET	15.4	By 2030, ensure the conservation of mountain ecosystems, including their biodiversity, in order to enhance their capacity to provide benefits that are essential for sustainable development
	5.5	Ensure women’s full and effective participation and equal opportunities for leadership at all levels of decision-making in political, economic and public life	PLEASE RESPOND ON OTHER SHEET	17.8	Fully operationalize the technology bank and science, technology and innovation capacity-building mechanism for least developed countries by 2017 and enhance the use of enabling technology, in particular information and communications technology
	5.5	Ensure women’s full and effective participation and equal opportunities for leadership at all levels of decision-making in political, economic and public life	PLEASE RESPOND ON OTHER SHEET	7.1	By 2030, ensure universal access to affordable, reliable and modern energy services
	6.1	By 2030, achieve universal and equitable access to safe and affordable drinking water for all	PLEASE RESPOND ON OTHER SHEET	15.1	By 2020, ensure the conservation, restoration and sustainable use of terrestrial and inland freshwater ecosystems and their services, in particular forests, wetlands, mountains and drylands, in line with obligations under international agreements
	6.1	By 2030, achieve universal and equitable access to safe and affordable drinking water for all	PLEASE RESPOND ON OTHER SHEET	15.4	By 2030, ensure the conservation of mountain ecosystems, including their biodiversity, in order to enhance their capacity to provide benefits that are essential for sustainable development
	6.2	By 2030, achieve access to adequate and equitable sanitation and hygiene for all and end open defecation, paying special attention to the needs of women and girls and those in vulnerable situations	PLEASE RESPOND ON OTHER SHEET	10.b	Encourage official development assistance and financial flows, including foreign direct investment, to States where the need is greatest, in particular least developed countries, African countries, small island developing States and landlocked developing countries, in accordance with their national plans and programmes
	6.2	By 2030, achieve access to adequate and equitable sanitation and hygiene for all and end open defecation, paying special attention to the needs of women and girls and those in vulnerable situations	PLEASE RESPOND ON OTHER SHEET	14.5	By 2020, conserve at least 10 per cent of coastal and marine areas, consistent with national and international law and based on the best available scientific information
	6.2	By 2030, achieve access to adequate and equitable sanitation and hygiene for all and end open defecation, paying special attention to the needs of women and girls and those in vulnerable situations	PLEASE RESPOND ON OTHER SHEET	15.1	By 2020, ensure the conservation, restoration and sustainable use of terrestrial and inland freshwater ecosystems and their services, in particular forests, wetlands, mountains and drylands, in line with obligations under international agreements
	6.2	By 2030, achieve access to adequate and equitable sanitation and hygiene for all and end open defecation, paying special attention to the needs of women and girls and those in vulnerable situations	PLEASE RESPOND ON OTHER SHEET	15.4	By 2030, ensure the conservation of mountain ecosystems, including their biodiversity, in order to enhance their capacity to provide benefits that are essential for sustainable development
	6.2	By 2030, achieve access to adequate and equitable sanitation and hygiene for all and end open defecation, paying special attention to the needs of women and girls and those in vulnerable situations	PLEASE RESPOND ON OTHER SHEET	17.8	Fully operationalize the technology bank and science, technology and innovation capacity-building mechanism for least developed countries by 2017 and enhance the use of enabling technology, in particular information and communications technology
	6.2	By 2030, achieve access to adequate and equitable sanitation and hygiene for all and end open defecation, paying special attention to the needs of women and girls and those in vulnerable situations	PLEASE RESPOND ON OTHER SHEET	7.1	By 2030, ensure universal access to affordable, reliable and modern energy services
	7.1	By 2030, ensure universal access to affordable, reliable and modern energy services	PLEASE RESPOND ON OTHER SHEET	14.5	By 2020, conserve at least 10 per cent of coastal and marine areas, consistent with national and international law and based on the best available scientific information
	7.1	By 2030, ensure universal access to affordable, reliable and modern energy services	PLEASE RESPOND ON OTHER SHEET	15.1	By 2020, ensure the conservation, restoration and sustainable use of terrestrial and inland freshwater ecosystems and their services, in particular forests, wetlands, mountains and drylands, in line with obligations under international agreements
	7.1	By 2030, ensure universal access to affordable, reliable and modern energy services	PLEASE RESPOND ON OTHER SHEET	15.4	By 2030, ensure the conservation of mountain ecosystems, including their biodiversity, in order to enhance their capacity to provide benefits that are essential for sustainable development
	7.1	By 2030, ensure universal access to affordable, reliable and modern energy services	PLEASE RESPOND ON OTHER SHEET	17.6	Enhance North-South, South-South and triangular regional and international cooperation on and access to science, technology and innovation and enhance knowledge-sharing on mutually agreed terms, including through improved coordination among existing mechanisms, in particular at the United Nations level, and through a global technology facilitation mechanism
	7.1	By 2030, ensure universal access to affordable, reliable and modern energy services	PLEASE RESPOND ON OTHER SHEET	17.8	Fully operationalize the technology bank and science, technology and innovation capacity-building mechanism for least developed countries by 2017 and enhance the use of enabling technology, in particular information and communications technology
	7.2	By 2030, increase substantially the share of renewable energy in the global energy mix	PLEASE RESPOND ON OTHER SHEET	9.4	By 2030, upgrade infrastructure and retrofit industries to make them sustainable, with increased resource-use efficiency and greater adoption of clean and environmentally sound technologies and industrial processes, with all countries taking action in accordance with their respective capabilities
	7.3	By 2030, double the global rate of improvement in energy efficiency	PLEASE RESPOND ON OTHER SHEET	14.5	By 2020, conserve at least 10 per cent of coastal and marine areas, consistent with national and international law and based on the best available scientific information
	8.a	Increase Aid for Trade support for developing countries, in particular least developed countries, including through the Enhanced Integrated Framework for Trade-related Technical Assistance to Least Developed Countries	PLEASE RESPOND ON OTHER SHEET	15.1	By 2020, ensure the conservation, restoration and sustainable use of terrestrial and inland freshwater ecosystems and their services, in particular forests, wetlands, mountains and drylands, in line with obligations under international agreements
	8.a	Increase Aid for Trade support for developing countries, in particular least developed countries, including through the Enhanced Integrated Framework for Trade-related Technical Assistance to Least Developed Countries	PLEASE RESPOND ON OTHER SHEET	15.4	By 2030, ensure the conservation of mountain ecosystems, including their biodiversity, in order to enhance their capacity to provide benefits that are essential for sustainable development
	8.a	Increase Aid for Trade support for developing countries, in particular least developed countries, including through the Enhanced Integrated Framework for Trade-related Technical Assistance to Least Developed Countries	PLEASE RESPOND ON OTHER SHEET	17.8	Fully operationalize the technology bank and science, technology and innovation capacity-building mechanism for least developed countries by 2017 and enhance the use of enabling technology, in particular information and communications technology
	9.c	Significantly increase access to information and communications technology and strive to provide universal and affordable access to the Internet in least developed countries by 2020	PLEASE RESPOND ON OTHER SHEET	15.1	By 2020, ensure the conservation, restoration and sustainable use of terrestrial and inland freshwater ecosystems and their services, in particular forests, wetlands, mountains and drylands, in line with obligations under international agreements
	9.c	Significantly increase access to information and communications technology and strive to provide universal and affordable access to the Internet in least developed countries by 2021	PLEASE RESPOND ON OTHER SHEET	15.4	By 2030, ensure the conservation of mountain ecosystems, including their biodiversity, in order to enhance their capacity to provide benefits that are essential for sustainable development
	9.c	Significantly increase access to information and communications technology and strive to provide universal and affordable access to the Internet in least developed countries by 2022	PLEASE RESPOND ON OTHER SHEET	17.8	Fully operationalize the technology bank and science, technology and innovation capacity-building mechanism for least developed countries by 2017 and enhance the use of enabling technology, in particular information and communications technology
	10.6	Ensure enhanced representation and voice for developing countries in decision-making in global international economic and financial institutions in order to deliver more effective, credible, accountable and legitimate institutions	PLEASE RESPOND ON OTHER SHEET	15.5	Take urgent and significant action to reduce the degradation of natural habitats, halt the loss of biodiversity and, by 2020, protect and prevent the extinction of threatened species
	10.6	Ensure enhanced representation and voice for developing countries in decision-making in global international economic and financial institutions in order to deliver more effective, credible, accountable and legitimate institutions	PLEASE RESPOND ON OTHER SHEET	16.8	Broaden and strengthen the participation of developing countries in the institutions of global governance
	10.b	Encourage official development assistance and financial flows, including foreign direct investment, to States where the need is greatest, in particular least developed countries, African countries, small island developing States and landlocked developing countries, in accordance with their national plans and programmes	PLEASE RESPOND ON OTHER SHEET	14.5	By 2020, conserve at least 10 per cent of coastal and marine areas, consistent with national and international law and based on the best available scientific information
	11.5	By 2030, significantly reduce the number of deaths and the number of people affected and substantially decrease the direct economic losses relative to global gross domestic product caused by disasters, including water-related disasters, with a focus on protecting the poor and people in vulnerable situations	PLEASE RESPOND ON OTHER SHEET	13.1	Strengthen resilience and adaptive capacity to climate-related hazards and natural disasters in all countries
	14.5	By 2020, conserve at least 10 per cent of coastal and marine areas, consistent with national and international law and based on the best available scientific information	PLEASE RESPOND ON OTHER SHEET	15.1	By 2020, ensure the conservation, restoration and sustainable use of terrestrial and inland freshwater ecosystems and their services, in particular forests, wetlands, mountains and drylands, in line with obligations under international agreements
	14.5	By 2020, conserve at least 10 per cent of coastal and marine areas, consistent with national and international law and based on the best available scientific information	PLEASE RESPOND ON OTHER SHEET	15.4	By 2030, ensure the conservation of mountain ecosystems, including their biodiversity, in order to enhance their capacity to provide benefits that are essential for sustainable development
	14.5	By 2020, conserve at least 10 per cent of coastal and marine areas, consistent with national and international law and based on the best available scientific information	PLEASE RESPOND ON OTHER SHEET	17.6	Enhance North-South, South-South and triangular regional and international cooperation on and access to science, technology and innovation and enhance knowledge-sharing on mutually agreed terms, including through improved coordination among existing mechanisms, in particular at the United Nations level, and through a global technology facilitation mechanism
	14.5	By 2020, conserve at least 10 per cent of coastal and marine areas, consistent with national and international law and based on the best available scientific information	PLEASE RESPOND ON OTHER SHEET	17.8	Fully operationalize the technology bank and science, technology and innovation capacity-building mechanism for least developed countries by 2017 and enhance the use of enabling technology, in particular information and communications technology
	15.1	By 2020, ensure the conservation, restoration and sustainable use of terrestrial and inland freshwater ecosystems and their services, in particular forests, wetlands, mountains and drylands, in line with obligations under international agreements	PLEASE RESPOND ON OTHER SHEET	15.4	By 2030, ensure the conservation of mountain ecosystems, including their biodiversity, in order to enhance their capacity to provide benefits that are essential for sustainable development
	15.1	By 2020, ensure the conservation, restoration and sustainable use of terrestrial and inland freshwater ecosystems and their services, in particular forests, wetlands, mountains and drylands, in line with obligations under international agreements	PLEASE RESPOND ON OTHER SHEET	17.8	Fully operationalize the technology bank and science, technology and innovation capacity-building mechanism for least developed countries by 2017 and enhance the use of enabling technology, in particular information and communications technology
	15.4	By 2030, ensure the conservation of mountain ecosystems, including their biodiversity, in order to enhance their capacity to provide benefits that are essential for sustainable development	PLEASE RESPOND ON OTHER SHEET	17.6	Enhance North-South, South-South and triangular regional and international cooperation on and access to science, technology and innovation and enhance knowledge-sharing on mutually agreed terms, including through improved coordination among existing mechanisms, in particular at the United Nations level, and through a global technology facilitation mechanism
	15.4	By 2030, ensure the conservation of mountain ecosystems, including their biodiversity, in order to enhance their capacity to provide benefits that are essential for sustainable development	PLEASE RESPOND ON OTHER SHEET	17.8	Fully operationalize the technology bank and science, technology and innovation capacity-building mechanism for least developed countries by 2017 and enhance the use of enabling technology, in particular information and communications technology
	15.5	Take urgent and significant action to reduce the degradation of natural habitats, halt the loss of biodiversity and, by 2020, protect and prevent the extinction of threatened species	PLEASE RESPOND ON OTHER SHEET	16.8	Broaden and strengthen the participation of developing countries in the institutions of global governance
	15.a	Mobilize and significantly increase financial resources from all sources to conserve and sustainably use biodiversity and ecosystems	PLEASE RESPOND ON OTHER SHEET	15.b	Mobilize significant resources from all sources and at all levels to finance sustainable forest management and provide adequate incentives to developing countries to advance such management, including for conservation and reforestation
	17.6	Enhance North-South, South-South and triangular regional and international cooperation on and access to science, technology and innovation and enhance knowledge-sharing on mutually agreed terms, including through improved coordination among existing mechanisms, in particular at the United Nations level, and through a global technology facilitation mechanism	PLEASE RESPOND ON OTHER SHEET	17.8	Fully operationalize the technology bank and science, technology and innovation capacity-building mechanism for least developed countries by 2017 and enhance the use of enabling technology, in particular information and communications technology

## Sheet: Negative correlations
	SDG Target			SDG Target		Exp.1	Exp.2	Exp.3	Exp.4	Exp.5	Exp.6	Exp.7	Exp.8	Exp.9	Exp.10	Exp.11	Exp.12	Exp.13	Exp.14
	3.1	Reduce maternal mortality	?	15.5	Protect biodiversity and natural habitats	?	?	?	?	?	?	?	?	?	?	?	?	?	?
	3.2	End all preventative deaths under 5 years of age	?	10.6	Enhanced representation for developing countries in financial institutions	?	?	?	?	?	?	?	?	?	?	?	?	?	?
	3.2	End all preventative deaths under 5 years of age	?	15.5	Protect biodiversity and natural habitats	?	?	→	?	?	?	?	→	?	?	?	?	?	?
	3.2	End all preventative deaths under 5 years of age	?	16.8	Strenghten the participation of developing countries in global governance	?	?	?	?	?	?	?	?	?	?	?	?	?	?
	3.3	Fight communicable diseases	?	10.6	Enhanced representation for developing countries in financial institutions	?	?	?	?	?	?	?	?	?	→	←	?	?	?
	3.3	Fight communicable diseases	?	16.8	Strenghten the participation of developing countries in global governance	?	?	?	?	?	?	?	?	?	→	←	?	?	?
	3.9	Reduce illnesses and death from hazardous chemicals and pollution	?	10.6	Enhanced representation for developing countries in financial institutions	?	?	?	?	?	?	?	?	?	?	?	?	?	?
	3.9	Reduce illnesses and death from hazardous chemicals and pollution	?	15.5	Protect biodiversity and natural habitats	?	?	←	?	?	?	?	?	?	?	?	?	?	?
	3.9	Reduce illnesses and death from hazardous chemicals and pollution	?	16.8	Strenghten the participation of developing countries in global governance	?	?	?	?	?	?	?	?	?	?	?	?	?	?
	3.b	Support research, development and universal access to affordable vaccines and medicines	?	10.6	Enhanced representation for developing countries in financial institutions	?	?	?	?	?	?	?	?	?	?	→	?	?	?
	3.b	Support research, development and universal access to affordable vaccines and medicines	?	16.8	Strenghten the participation of developing countries in global governance	?	?	?	?	?	?	?	?	?	?	→	?	?	?
	3.d	Improve early warning systems for global health risks	?	15.5	Protect biodiversity and natural habitats	?	?	→	?	?	?	?	?	?	?	?	?	?	?
	5.5	Ensure full participation in leadership and decision-making for women	?	10.6	Enhanced representation for developing countries in financial institutions	?	?	←	?	?	?	?	?	?	?	?	?	?	?
	5.5	Ensure full participation in leadership and decision-making for women	?	16.8	Strenghten the participation of developing countries in global governance	?	?	←	?	?	←	?	?	?	?	?	?	?	?
	6.2	End open defecation and provide access to sanitation and hygiene	?	15.5	Protect biodiversity and natural habitats	?	?	→	?	?	?	?	?	?	?	?	?	?	?
	7.1	Universal access to modern energy	?	10.6	Enhanced representation for developing countries in financial institutions	?	?	?	?	?	?	?	?	?	?	?	?	?	?
	7.1	Universal access to modern energy	?	15.5	Protect biodiversity and natural habitats	?	?	→	→	?	?	→	?	?	←	?	?	?	?
	7.1	Universal access to modern energy	?	16.8	Strenghten the participation of developing countries in global governance	?	?	←	?	?	?	?	?	?	?	?	?	?	?
	10.6	Enhanced representation for developing countries in financial institutions	?	14.5	Conserve coastal and marine areas	?	?	?	?	?	?	?	?	?	→	?	?	?	?
	10.6	Enhanced representation for developing countries in financial institutions	?	15.1	Conserve and restore terrestrial and freshwater ecosystems	?	?	?	?	?		?	?	?	→	?	?	?	?
	10.6	Enhanced representation for developing countries in financial institutions	?	15.4	Ensure conservation of mountain ecosystems	?	?	?	?	?	←	?	?	?	→	?	?	?	?
	10.6	Enhanced representation for developing countries in financial institutions	?	17.6	Knowledge sharing and cooperation for access to science, technology and innovation	?	?	←	?	?	←	?	?	?	?	→	?	?	?
	10.6	Enhanced representation for developing countries in financial institutions	?	17.8	Strengthen the science, technology and innovation capacity for least developed countries	?	?	←	?	?	←	?	?	?	?	?	?	?	?
	10.6	Enhanced representation for developing countries in financial institutions	?	10.b	Encourage development assistance and investment in least developed countries	?	?	←	?	?	←	?	?	?	?	?	?	?	?
	10.b	Encourage development assistance and investment in least developed countries	?	16.8	Strenghten the participation of developing countries in global governance	?	?	→	?	?	←	?	?	?	?	?	?	?	?
	14.5	Conserve coastal and marine areas	?	15.5	Protect biodiversity and natural habitats	?	?	?	?	?	←	?	?	?		?	?	?	?
	14.5	Conserve coastal and marine areas	?	16.8	Strenghten the participation of developing countries in global governance	?	?	→	?	?	←	?	?	?		?	?	?	?
	15.1	Conserve and restore terrestrial and freshwater ecosystems	?	15.5	Protect biodiversity and natural habitats	?	?	?	?	?	←	?	?	?	?	?	?	?	?
	15.1	Conserve and restore terrestrial and freshwater ecosystems	?	16.8	Strenghten the participation of developing countries in global governance	?	?	→	?	?	←	?	?	?	?	?	?	?	?
	15.4	Ensure conservation of mountain ecosystems	?	15.5	Protect biodiversity and natural habitats	?	?	?	?	?	←	?	?	?	?	?	?	?	?
	15.4	Ensure conservation of mountain ecosystems	?	16.8	Strenghten the participation of developing countries in global governance	?	?	?	?	?	←	?	?	?	?	?	?	?	?
	15.5	Protect biodiversity and natural habitats	?	17.8	Strengthen the science, technology and innovation capacity for least developed countries	?	?	?	?	?	→	←	←	?	?	?	?	?	?
	16.8	Strenghten the participation of developing countries in global governance	?	17.6	Knowledge sharing and cooperation for access to science, technology and innovation	?	?	→	?	?	→	?	?	?	?	?	?	?	?
	16.8	Strenghten the participation of developing countries in global governance	?	17.8	Strengthen the science, technology and innovation capacity for least developed countries	?	?	←	?	?	→	?	?	?	?	?	?	?	?

## Sheet: Negative - Full Names
	Target	Full name	Direction	Target	Full name
	3.1	By 2030, reduce the global maternal mortality ratio to less than 70 per 100,000 live births	PLEASE RESPOND ON OTHER SHEET	15.5	Take urgent and significant action to reduce the degradation of natural habitats, halt the loss of biodiversity and, by 2020, protect and prevent the extinction of threatened species
	3.2	By 2030, end preventable deaths of newborns and children under 5 years of age, with all countries aiming to reduce neonatal mortality to at least as low as 12 per 1,000 live births and under-5 mortality to at least as low as 25 per 1,000 live births	PLEASE RESPOND ON OTHER SHEET	10.6	Ensure enhanced representation and voice for developing countries in decision-making in global international economic and financial institutions in order to deliver more effective, credible, accountable and legitimate institutions
	3.2	By 2030, end preventable deaths of newborns and children under 5 years of age, with all countries aiming to reduce neonatal mortality to at least as low as 12 per 1,000 live births and under-5 mortality to at least as low as 25 per 1,000 live births	PLEASE RESPOND ON OTHER SHEET	15.5	Take urgent and significant action to reduce the degradation of natural habitats, halt the loss of biodiversity and, by 2020, protect and prevent the extinction of threatened species
	3.2	By 2030, end preventable deaths of newborns and children under 5 years of age, with all countries aiming to reduce neonatal mortality to at least as low as 12 per 1,000 live births and under-5 mortality to at least as low as 25 per 1,000 live births	PLEASE RESPOND ON OTHER SHEET	16.8	Broaden and strengthen the participation of developing countries in the institutions of global governance
	3.3	By 2030, end the epidemics of AIDS, tuberculosis, malaria and neglected tropical diseases and combat hepatitis, water-borne diseases and other communicable diseases	PLEASE RESPOND ON OTHER SHEET	10.6	Ensure enhanced representation and voice for developing countries in decision-making in global international economic and financial institutions in order to deliver more effective, credible, accountable and legitimate institutions
	3.3	By 2030, end the epidemics of AIDS, tuberculosis, malaria and neglected tropical diseases and combat hepatitis, water-borne diseases and other communicable diseases	PLEASE RESPOND ON OTHER SHEET	16.8	Broaden and strengthen the participation of developing countries in the institutions of global governance
	3.9	By 2030, substantially reduce the number of deaths and illnesses from hazardous chemicals and air, water and soil pollution and contamination	PLEASE RESPOND ON OTHER SHEET	10.6	Ensure enhanced representation and voice for developing countries in decision-making in global international economic and financial institutions in order to deliver more effective, credible, accountable and legitimate institutions
	3.9	By 2030, substantially reduce the number of deaths and illnesses from hazardous chemicals and air, water and soil pollution and contamination	PLEASE RESPOND ON OTHER SHEET	15.5	Take urgent and significant action to reduce the degradation of natural habitats, halt the loss of biodiversity and, by 2020, protect and prevent the extinction of threatened species
	3.9	By 2030, substantially reduce the number of deaths and illnesses from hazardous chemicals and air, water and soil pollution and contamination	PLEASE RESPOND ON OTHER SHEET	16.8	Broaden and strengthen the participation of developing countries in the institutions of global governance
	3.b	Support the research and development of vaccines and medicines for the communicable and non-communicable diseases that primarily affect developing countries, provide access to affordable essential medicines and vaccines, in accordance with the Doha Declaration on the TRIPS Agreement and Public Health, which affirms the right of developing countries to use to the full the provisions in the Agreeme…	PLEASE RESPOND ON OTHER SHEET	10.6	Ensure enhanced representation and voice for developing countries in decision-making in global international economic and financial institutions in order to deliver more effective, credible, accountable and legitimate institutions
	3.b	Support the research and development of vaccines and medicines for the communicable and non-communicable diseases that primarily affect developing countries, provide access to affordable essential medicines and vaccines, in accordance with the Doha Declaration on the TRIPS Agreement and Public Health, which affirms the right of developing countries to use to the full the provisions in the Agreeme…	PLEASE RESPOND ON OTHER SHEET	16.8	Broaden and strengthen the participation of developing countries in the institutions of global governance
	3.d	Strengthen the capacity of all countries, in particular developing countries, for early warning, risk reduction and management of national and global health risks	PLEASE RESPOND ON OTHER SHEET	15.5	Take urgent and significant action to reduce the degradation of natural habitats, halt the loss of biodiversity and, by 2020, protect and prevent the extinction of threatened species
	5.5	Ensure women’s full and effective participation and equal opportunities for leadership at all levels of decision-making in political, economic and public life	PLEASE RESPOND ON OTHER SHEET	10.6	Ensure enhanced representation and voice for developing countries in decision-making in global international economic and financial institutions in order to deliver more effective, credible, accountable and legitimate institutions
	5.5	Ensure women’s full and effective participation and equal opportunities for leadership at all levels of decision-making in political, economic and public life	PLEASE RESPOND ON OTHER SHEET	16.8	Broaden and strengthen the participation of developing countries in the institutions of global governance
	6.2	By 2030, achieve access to adequate and equitable sanitation and hygiene for all and end open defecation, paying special attention to the needs of women and girls and those in vulnerable situations	PLEASE RESPOND ON OTHER SHEET	15.5	Take urgent and significant action to reduce the degradation of natural habitats, halt the loss of biodiversity and, by 2020, protect and prevent the extinction of threatened species
	7.1	By 2030, ensure universal access to affordable, reliable and modern energy services	PLEASE RESPOND ON OTHER SHEET	10.6	Ensure enhanced representation and voice for developing countries in decision-making in global international economic and financial institutions in order to deliver more effective, credible, accountable and legitimate institutions
	7.1	By 2030, ensure universal access to affordable, reliable and modern energy services	PLEASE RESPOND ON OTHER SHEET	15.5	Take urgent and significant action to reduce the degradation of natural habitats, halt the loss of biodiversity and, by 2020, protect and prevent the extinction of threatened species
	7.1	By 2030, ensure universal access to affordable, reliable and modern energy services	PLEASE RESPOND ON OTHER SHEET	16.8	Broaden and strengthen the participation of developing countries in the institutions of global governance
	10.6	Ensure enhanced representation and voice for developing countries in decision-making in global international economic and financial institutions in order to deliver more effective, credible, accountable and legitimate institutions	PLEASE RESPOND ON OTHER SHEET	14.5	By 2020, conserve at least 10 per cent of coastal and marine areas, consistent with national and international law and based on the best available scientific information
	10.6	Ensure enhanced representation and voice for developing countries in decision-making in global international economic and financial institutions in order to deliver more effective, credible, accountable and legitimate institutions	PLEASE RESPOND ON OTHER SHEET	15.1	By 2020, ensure the conservation, restoration and sustainable use of terrestrial and inland freshwater ecosystems and their services, in particular forests, wetlands, mountains and drylands, in line with obligations under international agreements
	10.6	Ensure enhanced representation and voice for developing countries in decision-making in global international economic and financial institutions in order to deliver more effective, credible, accountable and legitimate institutions	PLEASE RESPOND ON OTHER SHEET	15.4	By 2030, ensure the conservation of mountain ecosystems, including their biodiversity, in order to enhance their capacity to provide benefits that are essential for sustainable development
	10.6	Ensure enhanced representation and voice for developing countries in decision-making in global international economic and financial institutions in order to deliver more effective, credible, accountable and legitimate institutions	PLEASE RESPOND ON OTHER SHEET	17.6	Enhance North-South, South-South and triangular regional and international cooperation on and access to science, technology and innovation and enhance knowledge-sharing on mutually agreed terms, including through improved coordination among existing mechanisms, in particular at the United Nations level, and through a global technology facilitation mechanism
	10.6	Ensure enhanced representation and voice for developing countries in decision-making in global international economic and financial institutions in order to deliver more effective, credible, accountable and legitimate institutions	PLEASE RESPOND ON OTHER SHEET	17.8	Fully operationalize the technology bank and science, technology and innovation capacity-building mechanism for least developed countries by 2017 and enhance the use of enabling technology, in particular information and communications technology
	10.6	Ensure enhanced representation and voice for developing countries in decision-making in global international economic and financial institutions in order to deliver more effective, credible, accountable and legitimate institutions	PLEASE RESPOND ON OTHER SHEET	10.b	Encourage official development assistance and financial flows, including foreign direct investment, to States where the need is greatest, in particular least developed countries, African countries, small island developing States and landlocked developing countries, in accordance with their national plans and programmes
	10.b	Encourage official development assistance and financial flows, including foreign direct investment, to States where the need is greatest, in particular least developed countries, African countries, small island developing States and landlocked developing countries, in accordance with their national plans and programmes	PLEASE RESPOND ON OTHER SHEET	16.8	Broaden and strengthen the participation of developing countries in the institutions of global governance
	14.5	By 2020, conserve at least 10 per cent of coastal and marine areas, consistent with national and international law and based on the best available scientific information	PLEASE RESPOND ON OTHER SHEET	15.5	Take urgent and significant action to reduce the degradation of natural habitats, halt the loss of biodiversity and, by 2020, protect and prevent the extinction of threatened species
	14.5	By 2020, conserve at least 10 per cent of coastal and marine areas, consistent with national and international law and based on the best available scientific information	PLEASE RESPOND ON OTHER SHEET	16.8	Broaden and strengthen the participation of developing countries in the institutions of global governance
	15.1	By 2020, ensure the conservation, restoration and sustainable use of terrestrial and inland freshwater ecosystems and their services, in particular forests, wetlands, mountains and drylands, in line with obligations under international agreements	PLEASE RESPOND ON OTHER SHEET	15.5	Take urgent and significant action to reduce the degradation of natural habitats, halt the loss of biodiversity and, by 2020, protect and prevent the extinction of threatened species
	15.1	By 2020, ensure the conservation, restoration and sustainable use of terrestrial and inland freshwater ecosystems and their services, in particular forests, wetlands, mountains and drylands, in line with obligations under international agreements	PLEASE RESPOND ON OTHER SHEET	16.8	Broaden and strengthen the participation of developing countries in the institutions of global governance
	15.4	By 2030, ensure the conservation of mountain ecosystems, including their biodiversity, in order to enhance their capacity to provide benefits that are essential for sustainable development	PLEASE RESPOND ON OTHER SHEET	15.5	Take urgent and significant action to reduce the degradation of natural habitats, halt the loss of biodiversity and, by 2020, protect and prevent the extinction of threatened species
	15.4	By 2030, ensure the conservation of mountain ecosystems, including their biodiversity, in order to enhance their capacity to provide benefits that are essential for sustainable development	PLEASE RESPOND ON OTHER SHEET	16.8	Broaden and strengthen the participation of developing countries in the institutions of global governance
	15.5	Take urgent and significant action to reduce the degradation of natural habitats, halt the loss of biodiversity and, by 2020, protect and prevent the extinction of threatened species	PLEASE RESPOND ON OTHER SHEET	17.8	Fully operationalize the technology bank and science, technology and innovation capacity-building mechanism for least developed countries by 2017 and enhance the use of enabling technology, in particular information and communications technology
	16.8	Broaden and strengthen the participation of developing countries in the institutions of global governance	PLEASE RESPOND ON OTHER SHEET	17.6	Enhance North-South, South-South and triangular regional and international cooperation on and access to science, technology and innovation and enhance knowledge-sharing on mutually agreed terms, including through improved coordination among existing mechanisms, in particular at the United Nations level, and through a global technology facilitation mechanism
	16.8	Broaden and strengthen the participation of developing countries in the institutions of global governance	PLEASE RESPOND ON OTHER SHEET	17.8	Fully operationalize the technology bank and science, technology and innovation capacity-building mechanism for least developed countries by 2017 and enhance the use of enabling technology, in particular information and communications technology
